# Supplementary material for: Reliability and Accuracy of Portable Devices for Measuring Countermovement Jump Height in Physically Active Adults: A Comparison of Force Platforms, Contact Mats, and Video-Based Software
Source: Life (Basel). 2024 Oct 29;14(11):1394. doi: 10.3390/life14111394 (PMC11595741; doi:10.3390/life14111394)
Supplement: Supplementary file 1 [file life-14-01394-s001.zip]

Archive with 1 entries (1 files):
- life-3250134-supplementary.pdf
